# Supplementary material for: Medicinal cannabis for psychiatry-related conditions: an overview of current Australian prescribing
Source: Front Pharmacol. 2023 Jun 6;14:1142680. doi: 10.3389/fphar.2023.1142680 (PMC10279775; doi:10.3389/fphar.2023.1142680)
Supplement: Supplementary file 1 [file Table1.XLSX]

## Sheet: Supplemental Table 1
Original wording	ICD-10 Indication	DSM-5-TR	DSM classification	Shorthand	DSM category
Sepsis	Sepsis, unspecified (A41.9)	Non-DSM	Non-DSM	Non-DSM	Non-DSM
Lymes Disease	Lyme disease (A69.2)	Non-DSM	Non-DSM	Non-DSM	Non-DSM
Polyposis coli	Colon, unspecified (C18.9)	Non-DSM	Non-DSM	Non-DSM	Non-DSM
Pancreatic cancer	Pancreas, unspecified (C25.9)	Non-DSM	Non-DSM	Non-DSM	Non-DSM
Lung cancer	Bronchus or lung, unspecified (C34.9)	Non-DSM	Non-DSM	Non-DSM	Non-DSM
Osteosarcoma	Bone and articular cartilage, unspecified (C41.9)	Non-DSM	Non-DSM	Non-DSM	Non-DSM
Breast cancer	Malignant neoplasm of breast, unspecified (C50.9)	Non-DSM	Non-DSM	Non-DSM	Non-DSM
Brainstem glioblastoma multiforme	Brain stem (C71.7)	Non-DSM	Non-DSM	Non-DSM	Non-DSM
Astrocytoma	Brain, unspecified (C71.9)	Non-DSM	Non-DSM	Non-DSM	Non-DSM
Glioblastoma multiforme	Brain, unspecified (C71.9)	Non-DSM	Non-DSM	Non-DSM	Non-DSM
Glioma	Brain, unspecified (C71.9)	Non-DSM	Non-DSM	Non-DSM	Non-DSM
Multiple myeloma	Multiple myeloma (C90.0)	Non-DSM	Non-DSM	Non-DSM	Non-DSM
Cancer	Neoplasm of uncertain or unknown behaviour, unspecified (D48.9)	Non-DSM	Non-DSM	Non-DSM	Non-DSM
Cancer Pain	Neoplasm of uncertain or unknown behaviour, unspecified (D48.9)	Non-DSM	Non-DSM	Non-DSM	Non-DSM
Cancer pain and symptom management	Neoplasm of uncertain or unknown behaviour, unspecified (D48.9)	Non-DSM	Non-DSM	Non-DSM	Non-DSM
Neoplasia	Neoplasm of uncertain or unknown behaviour, unspecified (D48.9)	Non-DSM	Non-DSM	Non-DSM	Non-DSM
Anaemia	Anaemia, unspecified (D64.9)	Non-DSM	Non-DSM	Non-DSM	Non-DSM
Antiphospholipid syndrome	Other thrombophilia (D68.6)	Non-DSM	Non-DSM	Non-DSM	Non-DSM
Sarcoidosis	Sarcoidosis, unspecified (D86.9)	Non-DSM	Non-DSM	Non-DSM	Non-DSM
Mast cell activation syndrome	Other specified disorders involving the immune mechanism, not elsewhere classified (D89.8)	Non-DSM	Non-DSM	Non-DSM	Non-DSM
PANDAS - Paediatric autoimmune neuropsychiatric disorder associated with streptococcal infection	Other specified disorders involving the immune mechanism, not elsewhere classified (D89.8)	Non-DSM	Non-DSM	Non-DSM	Non-DSM
PANDAS-Paediatric autoimmune neuropsychiatric disorder associated with streptococcal infection	Other specified disorders involving the immune mechanism, not elsewhere classified (D89.8)	Non-DSM	Non-DSM	Non-DSM	Non-DSM
Graves disease	Thyrotoxicosis with diffuse goitre (E05.0)	Non-DSM	Non-DSM	Non-DSM	Non-DSM
Hashimoto's disease	Autoimmune thyroiditis (E06.3)	Non-DSM	Non-DSM	Non-DSM	Non-DSM
Insulin dependent diabetes mellitus	Type 1 diabetes mellitus without complications (E10.9)	Non-DSM	Non-DSM	Non-DSM	Non-DSM
Diabetes mellitus	Unspecified diabetes mellitus with unspecified complications (E14.8)	Non-DSM	Non-DSM	Non-DSM	Non-DSM
Polycystic ovary syndrome	Polycystic ovarian syndrome (E28.2)	Non-DSM	Non-DSM	Non-DSM	Non-DSM
Dementia	Unspecified dementia (F03)	*	Insufficient information	Unspecified Dementia	Neurocognitive Disorders
Alcohol dependence	Mental and behavioural disorders due to use of alcohol: dependence syndrome (F10.2)	F10.*	Alcohol use disorder	Alcohol dependence	Substance-Related and Addictive Disorders
Cannabis Use Disorder	Mental and behavioural disorders due to use of cannabinoids: unspecified mental and behavioural disorder (F12.9)	F12.*	Cannabis use disorder	Cannabis Use Disorder	Substance-Related and Addictive Disorders
Schizophrenia	Schizophrenia, unspecified (F20.9)	F20.9	Schizophrenia	Schizophrenia	Schizophrenia Spectrum and Other Psychotic Disorders
Bipolar disorder	Bipolar affective disorder, unspecified (F31.9)	F31.9	Unspecified bipolar and related disorder	Bipolar disorder	Bipolar and Related Disorders
Depression	Recurrent depressive disorder, unspecified (F33.9)	F32.A	Unspecified depressive disorder	Depression	Depressive Disorders
Major depression	Recurrent depressive disorder, unspecified (F33.9)	F33.*	Major depressive disorder	Major depressive dissorder	Depressive Disorders
Major depressive disorder	Recurrent depressive disorder, unspecified (F33.9)	F33.*	Major depressive disorder	Major depressive dissorder	Depressive Disorders
Premenstrual dysphoric disorder	Other specified mood [affective] disorders (F38.8)	F32.81	Premenstrual dysphoric disorder	Premenstrual dysphoric disorder	Depressive Disorders
Mood disorder	Unspecified mood [affective] disorder (F39)	F39	Unspecified mood disorder	Mood disorder	Depressive Disorders
Social anxiety disorder	Social phobias (F40.1)	F40.10	Social anxiety disorder	SAD	Anxiety Disorders
Panic disorder	Panic disorder [episodic paroxysmal anxiety] (F41.0)	F41.0	Panic disorder	Panic Disorder	Anxiety Disorders
Generalised anxiety disorder	Generalised anxiety disorder (F41.1)	F41.1	Generalized anxiety disorder	GAD	Anxiety Disorders
Anxiety	Anxiety disorder, unspecified (F41.9)	F41.9	Unspecified anxiety disorder	Anxiety	Anxiety Disorders
AP 132- Refractory anxiety in adult patients	Anxiety disorder, unspecified (F41.9)	F41.9	Unspecified anxiety disorder	Anxiety	Anxiety Disorders
Obsessive compulsive disorder	Obsessive-compulsive disorder, unspecified (F42.9)	F42.9	Unspecified obsessive-compulsive and related disorder	Obsessive-compulsive disorder	Obsessive-compulsive and related disorders
Obsessive Compulsive Disorder (OCD)	Obsessive-compulsive disorder, unspecified (F42.9)	F42.9	Unspecified obsessive-compulsive and related disorder	Obsessive-compulsive disorder	Obsessive-compulsive and related disorders
Post-traumatic stress disorder	Post-traumatic stress disorder (F43.1)	F43.10	Posttraumatic stress disorder	PTSD	Trauma- and Stressor-Related Disorders
Posttraumatic stress disorder	Post-traumatic stress disorder (F43.1)	F43.10	Posttraumatic stress disorder	PTSD	Trauma- and Stressor-Related Disorders
Post Traumatic Stress Disorder	Post-traumatic stress disorder (F43.1)	F43.10	Posttraumatic stress disorder	PTSD	Trauma- and Stressor-Related Disorders
Post Traumatic Stress Disorder (PTSD)	Post-traumatic stress disorder (F43.1)	F43.10	Posttraumatic stress disorder	PTSD	Trauma- and Stressor-Related Disorders
PTSD - Post-traumatic stress disorder	Post-traumatic stress disorder (F43.1)	F43.10	Posttraumatic stress disorder	PTSD	Trauma- and Stressor-Related Disorders
Psychogenic seizures	Dissociative convulsions (F44.5)	F44.5	Functional neurological symptom disorder (conversion disorder), With attacks or seizures	Psychogenic seizures	Somatic Symptom and Related Disorders
Bruxism	Other somatoform disorders (F45.8)	F45.8	Other specified somatic symptom and related disorder	Bruxism	Somatic Symptom and Related Disorders
Autism	Childhood autism (F84.0)	F84.0	Autism spectrum disorder	ASD	Neurodevelopmental Disorders
Autistic disorder	Childhood autism (F84.0)	F84.0	Autism spectrum disorder	ASD	Neurodevelopmental Disorders
Autism spectrum disorder	Childhood autism (F84.0)	F84.0	Autism spectrum disorder	ASD	Neurodevelopmental Disorders
Autism spectrum disorder (ASD)	Childhood autism (F84.0)	F84.0	Autism spectrum disorder	ASD	Neurodevelopmental Disorders
Asperger syndrome	Asperger syndrome (F84.5)	F84.0	Autism spectrum disorder	ASD	Neurodevelopmental Disorders
Attention deficit hyperactivity disorder	Disturbance of activity and attention (F90.0)	F90.0	Attention-deficit/hyperactivity disorder, Predominantly inattentive presentation	ADHD	Neurodevelopmental Disorders
ADHD - Attention deficit disorder with hyperactivity	Disturbance of activity and attention (F90.0)	F90.0	Attention-deficit/hyperactivity disorder, Predominantly inattentive presentation	ADHD	Neurodevelopmental Disorders
Attention deficit hyperactivity disorder (ADHD)	Disturbance of activity and attention (F90.0)	F90.0	Attention-deficit/hyperactivity disorder, Predominantly inattentive presentation	ADHD	Neurodevelopmental Disorders
Tourette Syndrome	Combined vocal and multiple motor tic disorder [de la Tourette] (F95.2)	F95.2	Tourette’s disorder	Tourette's syndrome	Neurodevelopmental Disorders
Tourette's syndrome	Combined vocal and multiple motor tic disorder [de la Tourette] (F95.2)	F95.2	Tourette’s disorder	Tourette's syndrome	Neurodevelopmental Disorders
Behaviour disorder	Unspecified behavioural and emotional disorders with onset usually occurring in childhood and adolescence (F98.9)	F91.9	Unspecified disruptive, impulse-control, and conduct disorder	Behaviour disorder	Disruptive, Impulse-Control, and Conduct Disorders
Huntington chorea	Huntington disease (G10)	F02.8*	Major neurocognitive disorder due to Huntington's disease	Huntington chorea	Neurocognitive Disorders
Huntington's disease	Huntington disease (G10)	F02.8*	Major neurocognitive disorder due to Huntington's disease	Huntington chorea	Neurocognitive Disorders
Ataxia telangiectasia	Cerebellar ataxia with defective DNA repair (G11.3)	Non-DSM	Non-DSM	Non-DSM	Non-DSM
Amyotrophic lateral sclerosis	Motor neuron disease (G12.2)	Non-DSM	Non-DSM	Non-DSM	Non-DSM
Amyotrophic lateral sclerosis (ALS)	Motor neuron disease (G12.2)	Non-DSM	Non-DSM	Non-DSM	Non-DSM
Motor neuron disease	Motor neuron disease (G12.2)	Non-DSM	Non-DSM	Non-DSM	Non-DSM
Parkinson disease	Parkinson disease (G20)	Non-DSM	Non-DSM	Non-DSM	Non-DSM
Parkinson's disease	Parkinson disease (G20)	Non-DSM	Non-DSM	Non-DSM	Non-DSM
Parkinsonism	Parkinson disease (G20)	Non-DSM	Non-DSM	Non-DSM	Non-DSM
Parkinsonism (disorder)	Parkinson disease (G20)	Non-DSM	Non-DSM	Non-DSM	Non-DSM
Parkinsons disease	Parkinson disease (G20)	Non-DSM	Non-DSM	Non-DSM	Non-DSM
Progressive supranuclear palsy	Progressive supranuclear ophthalmoplegia [Steele-Richardson-Olszewski] (G23.1)	Non-DSM	Non-DSM	Non-DSM	Non-DSM
Supranuclear palsy	Progressive supranuclear ophthalmoplegia [Steele-Richardson-Olszewski] (G23.1)	Non-DSM	Non-DSM	Non-DSM	Non-DSM
Multiple system atrophy	Degenerative disease of basal ganglia, unspecified (G23.9)	Non-DSM	Non-DSM	Non-DSM	Non-DSM
Tardive dyskinesia	Tardive dyskinesia (G24.01)*	G24.01	Tardive dyskinesia	Tardive dyskinesia	Medication-Induced Movement Disorders and Other Adverse Effects of Medication
Dyskinesia	Dystonia, unspecified (G24.9)	Non-DSM	Non-DSM	Non-DSM	Non-DSM
Dystonia	Dystonia, unspecified (G24.9)	Non-DSM	Non-DSM	Non-DSM	Non-DSM
Essential tremor	Essential tremor (G25.0)	Non-DSM	Non-DSM	Non-DSM	Non-DSM
Intention tremor	Other specified forms of tremor (G25.2)	Non-DSM	Non-DSM	Non-DSM	Non-DSM
Primary orthostatic tremor	Other specified forms of tremor (G25.2)	Non-DSM	Non-DSM	Non-DSM	Non-DSM
Myoclonic disorder	Myoclonus (G25.3)	Non-DSM	Non-DSM	Non-DSM	Non-DSM
Myoclonus	Myoclonus (G25.3)	Non-DSM	Non-DSM	Non-DSM	Non-DSM
Stiff Person Syndrome	Other specified extrapyramidal and movement disorders (G25.8)	Non-DSM	Non-DSM	Non-DSM	Non-DSM
Restless Leg Syndrome	Other specified extrapyramidal and movement disorders (G25.8)	G25.81	Restless legs syndrome	RLS	Sleep-Wake Disorders
Restless legs	Other specified extrapyramidal and movement disorders (G25.8)	G25.81	Restless legs syndrome	RLS	Sleep-Wake Disorders
Restless legs syndrome	Other specified extrapyramidal and movement disorders (G25.8)	G25.81	Restless legs syndrome	RLS	Sleep-Wake Disorders
Restless Leg Syndrome (RLS)	Other specified extrapyramidal and movement disorders (G25.8)	G25.81	Restless legs syndrome	RLS	Sleep-Wake Disorders
Restless Legs Syndrome (RLS)	Other specified extrapyramidal and movement disorders (G25.8)	G25.81	Restless legs syndrome	RLS	Sleep-Wake Disorders
Movement disorder	Extrapyramidal and movement disorder, unspecified (G25.9)	Non-DSM	Non-DSM	Non-DSM	Non-DSM
extrapyramidal syndrome	Extrapyramidal and movement disorder, unspecified (G25.9)	G25.79	Other medication-induced movement disorder	Extrapyramidal symptoms	Medication-Induced Movement Disorders and Other Adverse Effects of Medication
Alzheimer disease	Alzheimer disease, unspecified (G30.9)	F02.8*	Major neurocognitive disorder due to probable Alzheimer's disease	Alzheimer's disease	Neurocognitive Disorders
Alzheimer's disease	Alzheimer disease, unspecified (G30.9)	F02.8*	Major neurocognitive disorder due to probable Alzheimer's disease	Alzheimer's disease	Neurocognitive Disorders
Alzheimers dementia	Alzheimer disease, unspecified (G30.9)	F02.8*	Major neurocognitive disorder due to probable Alzheimer's disease	Alzheimer's disease	Neurocognitive Disorders
Alzheimers disease	Alzheimer disease, unspecified (G30.9)	F02.8*	Major neurocognitive disorder due to probable Alzheimer's disease	Alzheimer's disease	Neurocognitive Disorders
Frontotemporal dementia	Circumscribed brain atrophy (G31.0)	Non-DSM	Non-DSM	Non-DSM	Non-DSM
MS - Multiple sclerosis	Multiple sclerosis (G35)	Non-DSM	Non-DSM	Non-DSM	Non-DSM
Multiple sclerosis	Multiple sclerosis (G35)	Non-DSM	Non-DSM	Non-DSM	Non-DSM
Multiple Sclerosis (MS)	Multiple sclerosis (G35)	Non-DSM	Non-DSM	Non-DSM	Non-DSM
Multiple sclerosis spasm and pain	Multiple sclerosis (G35)	Non-DSM	Non-DSM	Non-DSM	Non-DSM
Lennox Gastaut Syndrome	Other generalized epilepsy and epileptic syndromes (G40.4)	Non-DSM	Non-DSM	Non-DSM	Non-DSM
Lennox-Gastaut syndrome	Other generalized epilepsy and epileptic syndromes (G40.4)	Non-DSM	Non-DSM	Non-DSM	Non-DSM
Epilepsy	Epilepsy, unspecified (G40.9)	Non-DSM	Non-DSM	Non-DSM	Non-DSM
Refractory epilepsy	Epilepsy, unspecified (G40.9)	Non-DSM	Non-DSM	Non-DSM	Non-DSM
Migraine	Migraine, unspecified (G43.9)	Non-DSM	Non-DSM	Non-DSM	Non-DSM
Migraine (disorder)	Migraine, unspecified (G43.9)	Non-DSM	Non-DSM	Non-DSM	Non-DSM
Cluster headache	Cluster headache syndrome (G44.0)	Non-DSM	Non-DSM	Non-DSM	Non-DSM
Chronic headache disorder	Other specified headache syndromes (G44.8)	Non-DSM	Non-DSM	Non-DSM	Non-DSM
Insomnia	Disorders of initiating and maintaining sleep [insomnias] (G47.0)	G47.09	Other specified insomnia disorder	Insomnia	Sleep-Wake Disorders
Hypersomnia	Disorders of excessive somnolence [hypersomnias] (G47.1)	G47.10	Unspecified hypersomnolence disorder	Hypersomnia	Sleep-Wake Disorders
Narcolepsy	Narcolepsy and cataplexy (G47.4)	G47.4*	Narcolepsy	Narcolepsy	Sleep-Wake Disorders
Parasomnia	Other sleep disorders (G47.8)	G47.8	Other specified sleep-wake disorder	Parasomnia	Sleep-Wake Disorders
Sleep disorder	Sleep disorder, unspecified (G47.9)	G47.9	Unspecified sleep-wake disorder	Sleep disorder	Sleep-Wake Disorders
Sleep disturbance	Sleep disorder, unspecified (G47.9)	G47.9	Unspecified sleep-wake disorder	Sleep disorder	Sleep-Wake Disorders
Trigeminal neuralgia	Trigeminal neuralgia (G50.0)	Non-DSM	Non-DSM	Non-DSM	Non-DSM
Left Facial Pain	Atypical facial pain (G50.1)	Non-DSM	Non-DSM	Non-DSM	Non-DSM
Bell's palsy	Bell's palsy (G51.0)	Non-DSM	Non-DSM	Non-DSM	Non-DSM
Occipital neuralgia	Disorder of other specified cranial nerves (G52.8)	Non-DSM	Non-DSM	Non-DSM	Non-DSM
Post-herpetic neuralgia	Postzoster neuralgia (G53.0)	Non-DSM	Non-DSM	Non-DSM	Non-DSM
Chronic inflammatory demyelinating polyneuropathy	Other inflammatory polyneuropathies (G61.8)	Non-DSM	Non-DSM	Non-DSM	Non-DSM
Neuropathic pain	Polyneuropathy, unspecified (G62.9)	Non-DSM	Non-DSM	Non-DSM	Non-DSM
Neuropathy	Polyneuropathy, unspecified (G62.9)	Non-DSM	Non-DSM	Non-DSM	Non-DSM
Peripheral neuropathy	Other disorders of peripheral nervous system (G64)	Non-DSM	Non-DSM	Non-DSM	Non-DSM
Myasthenia gravis	Myasthenia gravis (G70.0)	Non-DSM	Non-DSM	Non-DSM	Non-DSM
Muscular dystrophy	Muscular dystrophy (G71.0)	Non-DSM	Non-DSM	Non-DSM	Non-DSM
Isaacs syndrome (disorder)	Myotonic disorders (G71.1)	Non-DSM	Non-DSM	Non-DSM	Non-DSM
Cerebral palsy	Cerebral palsy, unspecified (G80.9)	Non-DSM	Non-DSM	Non-DSM	Non-DSM
Complex regional pain syndrome	Complex regional pain syndrome, other and unspecified type (G90.7)	Non-DSM	Non-DSM	Non-DSM	Non-DSM
Chronic fatigue syndrome	Postviral fatigue syndrome (G93.3)	Non-DSM	Non-DSM	Non-DSM	Non-DSM
Neurological disorder	Disorder of brain, unspecified (G93.9)	Non-DSM	Non-DSM	Non-DSM	Non-DSM
Macular degeneration	Degeneration of macula and posterior pole (H35.3)	Non-DSM	Non-DSM	Non-DSM	Non-DSM
Retinitis pigmentosa	Hereditary retinal dystrophy (H35.3)	Non-DSM	Non-DSM	Non-DSM	Non-DSM
Kearns-Sayre syndrome	Other paralytic strabismus (H49.8)	Non-DSM	Non-DSM	Non-DSM	Non-DSM
Photophobia	Subjective visual disturbances (H53.1)	Non-DSM	Non-DSM	Non-DSM	Non-DSM
Oscillopsia	Other visual disturbances (H53.8)	Non-DSM	Non-DSM	Non-DSM	Non-DSM
Meniere's disease	Ménière disease (H81.0)	Non-DSM	Non-DSM	Non-DSM	Non-DSM
Vestibular neuronitis	Vestibular neuronitis (H81.2)	Non-DSM	Non-DSM	Non-DSM	Non-DSM
Mal de debarquement syndrome	Other disorders of vestibular function (H81.8)	Non-DSM	Non-DSM	Non-DSM	Non-DSM
Vestibular disorder	Disorders of vestibular function, unspecified (H81.9)	Non-DSM	Non-DSM	Non-DSM	Non-DSM
Vestibular disorders	Disorders of vestibular function, unspecified (H81.9)	Non-DSM	Non-DSM	Non-DSM	Non-DSM
Tinnitus	Tinnitus (H93.1)	Non-DSM	Non-DSM	Non-DSM	Non-DSM
Brain stem infarct	Cerebrovascular disease, unspecified (I67.9)	Non-DSM	Non-DSM	Non-DSM	Non-DSM
Chronic Obstructive Pulmonary Disease (COPD)	Chronic obstructive pulmonary disease, unspecified (J44.9)	Non-DSM	Non-DSM	Non-DSM	Non-DSM
COPD - Chronic obstructive pulmonary disease	Chronic obstructive pulmonary disease, unspecified (J44.9)	Non-DSM	Non-DSM	Non-DSM	Non-DSM
Asthma	Asthma, unspecified (J45.9)	Non-DSM	Non-DSM	Non-DSM	Non-DSM
Bronchiectasis	Bronchiectasis (J47)	Non-DSM	Non-DSM	Non-DSM	Non-DSM
Silicosis	Pneumoconiosis due to other dust containing silica (J62.8)	Non-DSM	Non-DSM	Non-DSM	Non-DSM
Pulmonary fibrosis	Other interstitial pulmonary diseases with fibrosis (J84.1)	Non-DSM	Non-DSM	Non-DSM	Non-DSM
Respiratory disease	Respiratory disorder, unspecified (J89.9)	Non-DSM	Non-DSM	Non-DSM	Non-DSM
Oesophagitis	Oesophagitis (K20)	Non-DSM	Non-DSM	Non-DSM	Non-DSM
Achalasia	Achalasia of cardia (K22.0)	Non-DSM	Non-DSM	Non-DSM	Non-DSM
Barrett esophagus	Barrett oesophagus (K22.7)	Non-DSM	Non-DSM	Non-DSM	Non-DSM
Ulcer	Peptic ulcer, site unspecified (K27)	Non-DSM	Non-DSM	Non-DSM	Non-DSM
Gastroparesis	Other specified diseases of stomach and duodenum (K31.8)	Non-DSM	Non-DSM	Non-DSM	Non-DSM
Impaired gastric emptying	Other specified diseases of stomach and duodenum (K31.8)	Non-DSM	Non-DSM	Non-DSM	Non-DSM
Crohn disease	Crohn disease, unspecified (K50.9)	Non-DSM	Non-DSM	Non-DSM	Non-DSM
Crohn's disease	Crohn disease, unspecified (K50.9)	Non-DSM	Non-DSM	Non-DSM	Non-DSM
Ulcerative colitis	Ulcerative colitis, unspecified (K51.9)	Non-DSM	Non-DSM	Non-DSM	Non-DSM
Inflammatory bowel disease	Noninfective gastroenteritis and colitis, unspecified (K52.9)	Non-DSM	Non-DSM	Non-DSM	Non-DSM
Inflammatory Bowel Disease (IBD)	Noninfective gastroenteritis and colitis, unspecified (K52.9)	Non-DSM	Non-DSM	Non-DSM	Non-DSM
IBD - Inflammatory bowel disease	Noninfective gastroenteritis and colitis, unspecified (K52.9)	Non-DSM	Non-DSM	Non-DSM	Non-DSM
Inflammatory Bowel Syndrome (IBS)	Other and unspecified irritable bowel syndrome (K58.8)	Non-DSM	Non-DSM	Non-DSM	Non-DSM
IBS - Irritable bowel syndrome	Other and unspecified irritable bowel syndrome (K58.8)	Non-DSM	Non-DSM	Non-DSM	Non-DSM
Irritable bowel syndrome	Other and unspecified irritable bowel syndrome (K58.8)	Non-DSM	Non-DSM	Non-DSM	Non-DSM
Irritable Bowel Syndrome (IBS)	Other and unspecified irritable bowel syndrome (K58.8)	Non-DSM	Non-DSM	Non-DSM	Non-DSM
Grover's disease	Transient acantholytic dermatosis [Grover] (L11.1)	Non-DSM	Non-DSM	Non-DSM	Non-DSM
Atopic dermatitis	Atopic dermatitis, unspecified (L20.9)	Non-DSM	Non-DSM	Non-DSM	Non-DSM
Pruritis	Pruritus, unspecified (L29.9)	Non-DSM	Non-DSM	Non-DSM	Non-DSM
chronic itch	Pruritus, unspecified (L29.9)	Non-DSM	Non-DSM	Non-DSM	Non-DSM
Dermatitis	Dermatitis, unspecified (L30.9)	Non-DSM	Non-DSM	Non-DSM	Non-DSM
Eczema	Dermatitis, unspecified (L30.9)	Non-DSM	Non-DSM	Non-DSM	Non-DSM
Psoriasis	Psoriasis, unspecified (L40.9)	Non-DSM	Non-DSM	Non-DSM	Non-DSM
Pityriasis rubra pilaris	Pityriasis rubra pilaris (L44.0)	Non-DSM	Non-DSM	Non-DSM	Non-DSM
Acne	Acne, unspecified (L70.9)	Non-DSM	Non-DSM	Non-DSM	Non-DSM
Rosacea	Rosacea, unspecified (L71.9)	Non-DSM	Non-DSM	Non-DSM	Non-DSM
Vasculitis	Vasculitis limited to skin, unspecified (L95.9)	Non-DSM	Non-DSM	Non-DSM	Non-DSM
Rheumatoid arthritis	Rheumatoid arthritis, unspecified (M06.9)	Non-DSM	Non-DSM	Non-DSM	Non-DSM
Psoriatic arthritis	Other psoriatic arthropathies (M07.3)	Non-DSM	Non-DSM	Non-DSM	Non-DSM
Arthritis	Arthritis, unspecified (M13.9)	Non-DSM	Non-DSM	Non-DSM	Non-DSM
Osteoarthritis	Arthrosis, unspecified (M19.9)	Non-DSM	Non-DSM	Non-DSM	Non-DSM
Joint pain	Pain in joint (M25.5)	Non-DSM	Non-DSM	Non-DSM	Non-DSM
Lupus	Systemic lupus erythematosus, unspecified (M32.9)	Non-DSM	Non-DSM	Non-DSM	Non-DSM
Scleroderma	Systemic sclerosis, unspecified (M34.9)	Non-DSM	Non-DSM	Non-DSM	Non-DSM
Torticollis	Torticollis (M43.6)	Non-DSM	Non-DSM	Non-DSM	Non-DSM
Cervical spondylosis	Other spondylosis (M47.8)	Non-DSM	Non-DSM	Non-DSM	Non-DSM
Muscle pain	Myalgia (M79.1)	Non-DSM	Non-DSM	Non-DSM	Non-DSM
Neuralgia	Neuralgia and neuritis, unspecified (M79.2)	Non-DSM	Non-DSM	Non-DSM	Non-DSM
Fibromyalgia	Fibromyalgia (M79.7)	Non-DSM	Non-DSM	Non-DSM	Non-DSM
Osteoporosis	Osteoporosis, unspecified (M81.9)	Non-DSM	Non-DSM	Non-DSM	Non-DSM
Penile irritation	Disorder of penis, unspecified (N48.9)	Non-DSM	Non-DSM	Non-DSM	Non-DSM
Endometriosis	Endometriosis, unspecified (N80.9)	Non-DSM	Non-DSM	Non-DSM	Non-DSM
Ehlers-Danlos syndrome	Ehlers-Danlos syndrome (Q79.6)	Non-DSM	Non-DSM	Non-DSM	Non-DSM
Mastocytosis	Mastocytosis (Q82.2)	Non-DSM	Non-DSM	Non-DSM	Non-DSM
Cough	Cough (R05)	Non-DSM	Non-DSM	Non-DSM	Non-DSM
Dyspnea	Dyspnoea (R06.0)	Non-DSM	Non-DSM	Non-DSM	Non-DSM
Dyspnoea	Dyspnoea (R06.0)	Non-DSM	Non-DSM	Non-DSM	Non-DSM
Hiccough	Hiccough (R06.6)	Non-DSM	Non-DSM	Non-DSM	Non-DSM
Chronic Nausea	Nausea and vomiting (R11)	Non-DSM	Non-DSM	Non-DSM	Non-DSM
Nausea	Nausea and vomiting (R11)	Non-DSM	Non-DSM	Non-DSM	Non-DSM
Nausea and vomiting	Nausea and vomiting (R11)	Non-DSM	Non-DSM	Non-DSM	Non-DSM
Refractory nausea and vomiting	Nausea and vomiting (R11)	Non-DSM	Non-DSM	Non-DSM	Non-DSM
Chemotherapy Induced Nausea and Vomitting (CINV)	Nausea and vomiting (R11)	Non-DSM	Non-DSM	Non-DSM	Non-DSM
Chemotherapy induced vomiting	Nausea and vomiting (R11)	Non-DSM	Non-DSM	Non-DSM	Non-DSM
Tremor	Tremor, unspecified (R25.1)	Non-DSM	Non-DSM	Non-DSM	Non-DSM
Muscle spasm	Cramp and spasm (R25.2)	Non-DSM	Non-DSM	Non-DSM	Non-DSM
Muscle spasticity	Cramp and spasm (R25.2)	Non-DSM	Non-DSM	Non-DSM	Non-DSM
Spasticity	Cramp and spasm (R25.2)	Non-DSM	Non-DSM	Non-DSM	Non-DSM
Trismus	Cramp and spasm (R25.2)	Non-DSM	Non-DSM	Non-DSM	Non-DSM
Involuntary movement disorder	Other and unspecified abnormal involuntary movements (R25.8)	Non-DSM	Non-DSM	Non-DSM	Non-DSM
Ataxia	Ataxia, unspecified (R27.0)	Non-DSM	Non-DSM	Non-DSM	Non-DSM
Muscle rigidity	Other and unspecified symptoms and signs involving the nervous and musculoskeletal systems (R29.8)	Non-DSM	Non-DSM	Non-DSM	Non-DSM
Memory loss	Other amnesia (R41.3)	*	Insufficient information	Memory loss	Neurocognitive Disorders
Intellectual impairment	Other and unspecified symptoms and signs involving cognitive functions and awareness (R41.8)	F79	Unspecified intellectual developmental disorder (intellectual disability)	Intellectual impairment	Neurodevelopmental Disorders
Cognitive decline	Other and unspecified symptoms and signs involving cognitive functions and awareness (R41.8)	R41.81	Age-related cognitive decline	Cognitive decline	Neurocognitive Disorders
Dizziness	Dizziness and giddiness (R42)	Non-DSM	Non-DSM	Non-DSM	Non-DSM
Dysequilibrium	Dizziness and giddiness (R42)	Non-DSM	Non-DSM	Non-DSM	Non-DSM
Vertigo	Dizziness and giddiness (R42)	Non-DSM	Non-DSM	Non-DSM	Non-DSM
Agitation	Restlessness and agitation (R45.1)	*	Insufficient information	Agitation	Disruptive, Impulse-Control, and Conduct Disorders
Aggressive behaviour	Hostility (R45.5)	F91.9	Unspecified disruptive, impulse-control, and conduct disorder	Aggressive behaviour	Disruptive, Impulse-Control, and Conduct Disorders
Headache	Headache (R51)	Non-DSM	Non-DSM	Non-DSM	Non-DSM
AP 131- Refractory chronic pain in adult patients	Chronic intractable pain (R52.1)	Non-DSM	Non-DSM	Non-DSM	Non-DSM
Chronic pain	Other chronic pain (R52.2)	Non-DSM	Non-DSM	Non-DSM	Non-DSM
Pain	Pain, unspecified (R52.9)	Non-DSM	Non-DSM	Non-DSM	Non-DSM
Fatigue	Malaise and fatigue (R53)	Non-DSM	Non-DSM	Non-DSM	Non-DSM
Seizure management	Other and unspecified convulsions (R56.8)	Non-DSM	Non-DSM	Non-DSM	Non-DSM
Seizure	Other and unspecified convulsions (R56.8)	Non-DSM	Non-DSM	Non-DSM	Non-DSM
Seizures	Other and unspecified convulsions (R56.8)	Non-DSM	Non-DSM	Non-DSM	Non-DSM
Hyperhidrosis	Hyperhidrosis, unspecified (R61.9)	Non-DSM	Non-DSM	Non-DSM	Non-DSM
Anorexia	Anorexia (R63.0)	Non-DSM	Non-DSM	Non-DSM	Non-DSM
Appetite	Anorexia (R63.0)	Non-DSM	Non-DSM	Non-DSM	Non-DSM
Appetite control	Anorexia (R63.0)	Non-DSM	Non-DSM	Non-DSM	Non-DSM
Cachexia	Cachexia (R64)	Non-DSM	Non-DSM	Non-DSM	Non-DSM
SIRS - Systemic inflammatory response syndrome score	Systemic Inflammatory Response Syndrome, unspecified (R65.9)	Non-DSM	Non-DSM	Non-DSM	Non-DSM
Blood glucose management	Hyperglycaemia, unspecified (R73.9)	Non-DSM	Non-DSM	Non-DSM	Non-DSM
Dysplasia	Abnormal findings in specimens from other organs, systems and tissues: abnormal histological findings (R89.7)	Non-DSM	Non-DSM	Non-DSM	Non-DSM
Smoking cessation assistance	Care involving use of other rehabilitation procedures (Z50.8)	Z72.0	Tobacco use disorder, mild	Tobacco Use Disorder	Substance-Related and Addictive Disorders
Palliative care	Palliative care (Z51.5)	Non-DSM	Non-DSM	Non-DSM	Non-DSM
Atrophy	Atrophy	Non-DSM	Non-DSM	Non-DSM	Non-DSM
Autoimmune disorder	Autoimmune disorder	Non-DSM	Non-DSM	Non-DSM	Non-DSM
Genetic disease	Genetic disease	Non-DSM	Non-DSM	Non-DSM	Non-DSM
Hypersensitivity	Hypersensitivity	Non-DSM	Non-DSM	Non-DSM	Non-DSM
Inflammation	Inflammation	Non-DSM	Non-DSM	Non-DSM	Non-DSM
Pelvic floor dysfunction	Pelvic floor dysfunction	Non-DSM	Non-DSM	Non-DSM	Non-DSM
Improve cerebral circulation	Improve cerebral circulation	Non-DSM	Non-DSM	Non-DSM	Non-DSM
Lymphoma	Lymphoma	Non-DSM	Non-DSM	Non-DSM	Non-DSM
Scarring	Scarring	Non-DSM	Non-DSM	Non-DSM	Non-DSM
Addiction	Addiction	*	Insufficient information	Unspecified Addiction	Substance-Related and Addictive Disorders

## Sheet: Supplemental Table 2
Product Presentation	Product Category
Capsule	Capsules
Capsules	Capsules
Oral Capsule	Capsules
Soft Gelatin Capsule	Capsules
Soft Gelatin Capsules	Capsules
Softgel Capsule	Capsules
Satipharm Capsules 50mg	Capsules
Extract, concentrated	Extract
Crystals	Crystal
powder	Crystal
Bud	Flower
Cannabis flos	Flower
cannabis flos granulate	Flower
Cannabis Flower	Flower
Cannabis Granulate	Flower
Cannabis Oil	Flower
Dried Cannabis	Flower
Dried cannabis bud	Flower
Dried Flower	Flower
Dried Herb	Flower
Flos	Flower
Herb, dried	Flower
Herb, dried	Flower
Herb, dried (for vaporisation)	Flower
Herb,Dried	Flower
inhalation	Inhaled
Vaporisation	Inhaled
Whole Dried Cannabis Flower	Flower
Whole Flower	Flower
Lozenge	Lozenge
Pastille	Lozenge
Drops	Oil
Liquid	Oil
Oil	Oil
Oil Solution	Oil
Oil Solution (30 mL Bottle)	Oil
Oral Liquid	Oil
Oral Solution	Oil
Oral Solution	Oil
Cannimed Medical Cannabis Oil 1:20 (THC 1mg/mL: CBD 20mg/mL)	Oil
Cannimed Medical Cannabis Oil 10:10 (THC 9.8mg/mL: CBD 9.9mg/mL)	Oil
Oil (THC 18.3mg/mL: CBD 0.2mg/mL)	Oil
Oil (THC 1mg/mL: CBD 20mg/mL)	Oil
Oil (THC 9.8mg/mL: CBD 9.9mg/mL)	Oil
Avidekel Oil THC 0.4mg CBD 2.5mg/drop	Oil
Cannabidiol 100mg/mL (GD Pharma)	Oil
Tilray FS Oral Solution THC10	Oil
Tilray FS Oral Solution THC10:CBD10	Oil
Tilray P Oral Solution CBD10	Oil
Tilray P Oral Solution CBD100	Oil
Tilray P Oral Solution THC10:CBD10	Oil
Oral Tincture	Oil
Solution	Oil
Sativex (Nabiximols)	Spray
(Nabiximols)	Spray
Inhalation, pressurised	Spray
Oral Spray Solution	Spray
Pressurised Metered Dose Inhaler	Spray
Spray	Spray
Spray, solution	Spray
Chew Tablets	Tablet
Medicated Chew	Tablet
Tablet	Tablet
Tablet, chewable	Tablet
Patch, dermal	Topical
Topical	Topical
Topical Gel	Topical
Topical Preparation	Topical
Transdermal Gel	Topical
Transdermal patch	Topical
Vaginal Cream	Topical
pessary	Topical
Suppository	Topical
Wafer	Wafer

## Sheet: Supplemental Table 3
	Approvals		Approvals/100,000 population
Ages	Non-DSM (%^)	Psychiatric (%^)	Non-DSM (%*)	Psychiatric (%*)	Population
0-9	733 (0.4)	759 (0.8)	24 (0.0)	25 (0.0)	3049961
10-17	924 (0.5)	2,039 (2.0)	37 (0.0)	82 (0.1)	2475041
18-24	6,501 (3.3)	11,429 (11.4)	302 (0.3)	531 (0.5)	2150367
25-39	49,200 (25.0)	46,478 (46.2)	901 (0.9)	851 (0.9)	5463585
40-54	57,942 (29.5)	26,294 (26.1)	1184 (1.2)	537 (0.5)	4895754
55-74	58,537 (29.8)	11,614 (11.5)	1070 (1.1)	212 (0.2)	5469245
>74	22,896 (11.6)	2,044 (2.0)	1193 (1.2)	107 (0.1)	1918856
Unknown	10 (0.0)	9 (0.0)	-	-	-
Total	196,743 (100)	100,666 (100)	774 (0.8)	396 (0.4)	25422809
^ Percentage of total approvals per indication type; * Percentage approvals per population

## Sheet: Supplemental Table 4
	Approvals		Approvals/100,000 population
State	Non-DSM (%^)	Psychiatric (%^)	Non-DSM (%*)	Psychiatric (%*)	Population
Australian Capital Territory	1,061 (0.5)	196 (0.2)	233 (0.2)	43 (0.0)	454499
New South Wales	41,458 (21.1)	14,739 (14.6)	514 (0.5)	183 (0.2)	8072163
Northern Territory	100 (0.1)	62 (0.1)	43 (0.0)	27 (0.0)	232605
Queensland	99,613 (50.6)	55,248 (54.9)	1,932 (1.9)	1,071 (1.1)	5156138
South Australia	2,058 (1.0)	477 (0.5)	116 (0.1)	27 (0.0)	1781516
Tasmania	636 (0.3)	159 (0.2)	114 (0.1)	29 (0.0)	557571
Victoria	38,582 (19.6)	24,825 (24.7)	593 (0.6)	382 (0.4)	6503491
Western Australia	13,235 (6.7)	4,960 (4.9)	498 (0.5)	186 (0.2)	2660026
Total	196,743 (100)	100,666 (100)	774 (0.8)	396 (0.4)	25,422,788†
^ Percentage of total approvals per indication type; * Percentage approvals per state population; † Total population includes other territories

## Sheet: Supplemental Table 5
	Oil (%)	Flower (%)	Inhaled (%)	Capsules (%)	Spray (%)	Wafer (%)	Topical (%)	Lozenge (%)	Tablet (%)	Extract (%)	Crystal (%)	Unknown (%)
Non-DSM	132,335 (67.3)	35,725 (18.2)	17,002 (8.6)	4,470 (2.3)	5,000 (2.5)	644 (0.3)	585 (0.3)	456 (0.2)	186 (0.1)	193 (0.1)	129 (0.1)	18 (0.0)
Anxiety Disorders	36,030 (53.7)	20,726 (30.9)	8,199 (12.2)	906 (1.3)	594 (0.9)	265 (0.4)	49 (0.1)	141 (0.2)	114 (0.2)	32 (0)	77 (0.1)	0 (0)
Anxiety	36,022 (53.7)	20,717 (30.9)	8,199 (12.2)	906 (1.4)	573 (0.9)	265 (0.4)	49 (0.1)	141 (0.2)	114 (0.2)	32 (0)	77 (0.1)	0 (0)
GAD	0 (0)	0 (0)	0 (0)	0 (0)	19 (100)	0 (0)	0 (0)	0 (0)	0 (0)	0 (0)	0 (0)	0 (0)
Panic Disorder	8 (80)	0 (0)	0 (0)	0 (0)	2 (20)	0 (0)	0 (0)	0 (0)	0 (0)	0 (0)	0 (0)	0 (0)
SAD	0 (0)	9 (100)	0 (0)	0 (0)	0 (0)	0 (0)	0 (0)	0 (0)	0 (0)	0 (0)	0 (0)	0 (0)
Sleep-Wake Disorders	9,012 (49.2)	5,818 (31.8)	2,947 (16.1)	324 (1.8)	125 (0.7)	41 (0.2)	10 (0.1)	26 (0.1)	10 (0.1)	7 (0.0)	1 (0.0)	0 (0)
Sleep disorder	5,273 (47.1)	3,584 (32)	1,971 (17.6)	221 (2.0)	86 (0.8)	19 (0.2)	10 (0.1)	23 (0.2)	7 (0.1)	7 (0.1)	1 (0.0)	0 (0)
Insomnia	3,529 (51.3)	2,211 (32.2)	976 (14.2)	101 (1.5)	35 (0.5)	22 (0.3)	0 (0)	1 (0)	2 (0.0)	0 (0)	0 (0)	0 (0)
RLS	208 (87.0)	23 (9.6)	0 (0)	2 (0.8)	3 (1.3)	0 (0)	0 (0)	2 (0.8)	1 (0.4)	0 (0)	0 (0)	0 (0)
Narcolepsy	1 (100)	0 (0)	0 (0)	0 (0)	0 (0)	0 (0)	0 (0)	0 (0)	0 (0)	0 (0)	0 (0)	0 (0)
Hypersomnia	1 (100)	0 (0)	0 (0)	0 (0)	0 (0)	0 (0)	0 (0)	0 (0)	0 (0)	0 (0)	0 (0)	0 (0)
Parasomnia	0 (0)	0 (0)	0 (0)	0 (0)	1 (100)	0 (0)	0 (0)	0 (0)	0 (0)	0 (0)	0 (0)	0 (0)
Trauma- and Stressor-Related Disorders
PTSD	2,909 (50.2)	2,045 (35.3)	672 (11.6)	83 (1.4)	64 (1.1)	11 (0.2)	1 (0.0)	2 (0.0)	1 (0.0)	2 (0.0)	9 (0.2)	0 (0)
Neurodevelopmental Disorders	3,001 (67.4)	954 (21.4)	267 (6)	78 (1.8)	39 (0.9)	6 (0.1)	34 (0.8)	24 (0.5)	41 (0.9)	3 (0.1)	3 (0.1)	0 (0)
ASD	1,902 (86.2)	118 (5.3)	19 (0.9)	46 (2.1)	25 (1.1)	3 (0.1)	34 (1.5)	20 (0.9)	36 (1.6)	0 (0)	3 (0.1)	0 (0)
ADHD	967 (46.5)	815 (39.2)	246 (11.8)	27 (1.3)	8 (0.4)	3 (0.1)	0 (0)	4 (0.2)	5 (0.2)	3 (0.1)	0 (0)	0 (0)
Tourette's syndrome	129 (79.1)	21 (12.9)	2 (1.2)	5 (3.1)	6 (3.7)	0 (0)	0 (0)	0 (0)	0 (0)	0 (0)	0 (0)	0 (0)
Intellectual impairment	3 (100)	0 (0)	0 (0)	0 (0)	0 (0)	0 (0)	0 (0)	0 (0)	0 (0)	0 (0)	0 (0)	0 (0)
Depressive Disorders	1,692 (42.3)	1,794 (44.8)	412 (10.3)	58 (1.4)	30 (0.7)	4 (0.1)	2 (0.0)	7 (0.2)	3 (0.1)	0 (0)	1 (0.0)	0 (0)
Depression	1,516 (46.7)	1,247 (38.4)	397 (12.2)	44 (1.4)	27 (0.8)	3 (0.1)	2 (0.1)	7 (0.2)	3 (0.1)	0 (0)	1 (0.0)	0 (0)
Mood disorder	171 (23.2)	546 (74.2)	5 (0.7)	14 (1.9)	0 (0)	0 (0)	0 (0)	0 (0)	0 (0)	0 (0)	0 (0)	0 (0)
Major depression	2 (13.3)	0 (0)	10 (66.7)	0 (0)	3 (20.0)	0 (0)	0 (0)	0 (0)	0 (0)	0 (0)	0 (0)	0 (0)
Premenstrual dysphoric disorder	3 (60.0)	1 (20.0)	0 (0)	0 (0)	0 (0)	1 (20.0)	0 (0)	0 (0)	0 (0)	0 (0)	0 (0)	0 (0)
Neurocognitive Disorders	399 (93.2)	12 (2.8)	0 (0)	15 (3.5)	1 (0.2)	0 (0)	0 (0)	0 (0)	0 (0)	1 (0.2)	0 (0)	0 (0)
Alzheimer's disease	251 (92.3)	10 (3.7)	0 (0)	9 (3.3)	1 (0.4)	0 (0)	0 (0)	0 (0)	0 (0)	1 (0.4)	0 (0)	0 (0)
Unspecified Dementia	124 (93.9)	2 (1.5)	0 (0)	6 (4.5)	0 (0)	0 (0)	0 (0)	0 (0)	0 (0)	0 (0)	0 (0)	0 (0)
Huntington chorea	22 (100)	0 (0)	0 (0)	0 (0)	0 (0)	0 (0)	0 (0)	0 (0)	0 (0)	0 (0)	0 (0)	0 (0)
Memory loss	1 (100)	0 (0)	0 (0)	0 (0)	0 (0)	0 (0)	0 (0)	0 (0)	0 (0)	0 (0)	0 (0)	0 (0)
Cognitive decline	1 (100)	0 (0)	0 (0)	0 (0)	0 (0)	0 (0)	0 (0)	0 (0)	0 (0)	0 (0)	0 (0)	0 (0)
Bipolar and Related Disorders
Bipolar disorder	104 (49.1)	82 (38.7)	20 (9.4)	2 (0.9)	3 (1.4)	0 (0)	1 (0.5)	0 (0)	0 (0)	0 (0)	0 (0)	0 (0)
Disruptive, Impulse-Control, and Conduct Disorders	127 (81.9)	11 (7.1)	5 (3.2)	4 (2.6)	1 (0.6)	3 (1.9)	0 (0)	0 (0)	4 (2.6)	0 (0)	0 (0)	0 (0)
Behaviour disorder	105 (80.2)	11 (8.4)	5 (3.8)	4 (3.1)	1 (0.8)	3 (2.3)	0 (0)	0 (0)	2 (1.5)	0 (0)	0 (0)	0 (0)
Aggressive behaviour	13 (100)	0 (0)	0 (0)	0 (0)	0 (0)	0 (0)	0 (0)	0 (0)	0 (0)	0 (0)	0 (0)	0 (0)
Agitation	9 (81.8)	0 (0)	0 (0)	0 (0)	0 (0)	0 (0)	0 (0)	0 (0)	2 (18.2)	0 (0)	0 (0)	0 (0)
Substance-Related and Addictive Disorders	40 (31.7)	74 (58.7)	9 (7.1)	1 (0.8)	0 (0)	1 (0.8)	0 (0)	0 (0)	0 (0)	1 (0.8)	0 (0)	0 (0)
Cannabis Use Disorder	39 (33.3)	68 (58.1)	9 (7.7)	0 (0)	0 (0)	1 (0.9)	0 (0)	0 (0)	0 (0)	0 (0)	0 (0)	0 (0)
Unspecified Addiction	1 (16.7)	4 (66.7)	0 (0)	0 (0)	0 (0)	0 (0)	0 (0)	0 (0)	0 (0)	1 (16.7)	0 (0)	0 (0)
Alcohol dependence	0 (0)	2 (100)	0 (0)	0 (0)	0 (0)	0 (0)	0 (0)	0 (0)	0 (0)	0 (0)	0 (0)	0 (0)
Tobacco Use Disorder	0 (0)	0 (0)	0 (0)	1 (100)	0 (0)	0 (0)	0 (0)	0 (0)	0 (0)	0 (0)	0 (0)	0 (0)
Schizophrenia Spectrum and Other Psychotic Disorders
Schizophrenia	26 (83.9)	2 (6.5)	1 (3.2)	1 (3.2)	0 (0)	0 (0)	0 (0)	0 (0)	0 (0)	0 (0)	1 (3.2)	0 (0)
Obsessive-compulsive and related disorders
Obsessive-compulsive disorder	3 (75.0)	0 (0)	0 (0)	1 (25.0)	0 (0)	0 (0)	0 (0)	0 (0)	0 (0)	0 (0)	0 (0)	0 (0)
Somatic Symptom and Related Disorders	2 (100)	0 (0)	0 (0)	0 (0)	0 (0)	0 (0)	0 (0)	0 (0)	0 (0)	0 (0)	0 (0)	0 (0)
Bruxism	1 (100)	0 (0)	0 (0)	0 (0)	0 (0)	0 (0)	0 (0)	0 (0)	0 (0)	0 (0)	0 (0)	0 (0)
Psychogenic seizures	1 (100)	0 (0)	0 (0)	0 (0)	0 (0)	0 (0)	0 (0)	0 (0)	0 (0)	0 (0)	0 (0)	0 (0)
Medication-Induced Movement Disorders and Other Adverse Effects of Medication	2 (100)	0 (0)	0 (0)	0 (0)	0 (0)	0 (0)	0 (0)	0 (0)	0 (0)	0 (0)	0 (0)	0 (0)
Extrapyramidal symptoms	1 (100)	0 (0)	0 (0)	0 (0)	0 (0)	0 (0)	0 (0)	0 (0)	0 (0)	0 (0)	0 (0)	0 (0)
Tardive dyskinesia	1 (100)	0 (0)	0 (0)	0 (0)	0 (0)	0 (0)	0 (0)	0 (0)	0 (0)	0 (0)	0 (0)	0 (0)
Total	185,682 (62.0)	67,243 (22.6)	29,534 (9.9)	5,943 (2.0)	5,857 (2.0)	975 (0.3)	682 (0.2)	656 (0.2)	359 (0.1)	239 (0.1)	221 (0.1)	18 (0.0)

## Sheet: Supplemental Table 6
Supplemental Table 6A
Variable 1	Dim1 (%)	Dim 2 (%)	Variable 2	Dim1 (%)	Dim 2 (%)
Anxiety	1.201	1.372	0-9	39.723	0.149
Sleep disorder	0.717	0.354	10-17	55.789	0.068
Insomnia	0.476	2.336	18-24	0.379	1.041
PTSD	0.502	0.237	25-39	1.081	3.907
Depression	0.173	0.022	40-54	1.732	0.499
ASD	94.759	0.211	55-74	1.049	3.776
ADHD	2.014	1.044	>74	0.248	90.561
Mood disorder	0.023	0.027
AD	0.085	88.372
RLS	0.036	5.945
Bipolar Disorder	0.014062	0.0816961
Expected	9.09		Expected	14.29
Supplemental Table 6B
Variable 1	Dim1 (%)	Dim 2 (%)	Variable 2	Dim1 (%)	Dim 2 (%)
Anxiety	1.559	0.357	S4 Capsules	0.0462395	0.378364
Sleep disorder	5.202	19.019	S4 Crystal	0.113771	0.141225
Insomnia	10.743	58.867	S4 Extract	0.00533877	0.00673232
PTSD	1.843	6.449	S4 Flower	0.0162757	0.0120025
Depression	75.583	3.578	S4 Inhaled	0.0156475	0.814523
ASD	2.496	0.014	S4 Lozenge	2.2233	0.545367
ADHD	0.783	0.207	S4 Oil	47.3394	1.32012
Mood disorder	1.789	11.509	S4 Spray	0.221965	0.0110515
AD	4.256	65.616	S4 Tablet	7.49474	1.13854
RLS	2.32679	0.333517	S4 Topical	13.8259	1.16412
Bipolar Disorder	0.0172015	0.580248	S4 Wafer	0.00960179	0.071075
			S8 Capsules	0.000566981	0.0385557
			S8 Extract	0.0102701	0.166802
			S8 Flower	20.5574	45.5183
			S8 Inhaled	7.87592	33.7811
			S8 Lozenge	0.00191917	0.802952
			S8 Oil	0.20426	13.8379
			S8 Spray	0.0114473	0.145977
			S8 Tablet	0.000332433	0.0456292
			S8 Topical	0.0173203	0.0569826
			S8 Wafer	0.00832382	0.00256916
Expected	9.09		Expected	4.76
Supplemental Table 6C
Variable 1	Dim1 (%)	Dim 2 (%)	Variable 2	Dim1 (%)	Dim 2 (%)
0-9	12.397	18.912	S4 Capsules	2.02833	0.74258
10-17	16.301	19.133	S4 Crystal	0.0481639	0.17866
18-24	3.651	4.15	S4 Extract	0.0868339	0.0509133
25-39	15.922	4.023	S4 Flower	0.0681423	0.0507521
40-54	0.433	2.333	S4 Inhaled	0.0446047	0.0440329
55-74	14.802	26.312	S4 Lozenge	1.60018	8.31993
>74	36.494	25.137	S4 Oil	43.1836	7.6139
			S4 Spray	0.959935	2.4732
			S4 Tablet	1.13291	5.96368
			S4 Topical	5.45634	26.0377
			S4 Wafer	0.175817	0.191637
			S8 Capsules	0.864495	4.53943
			S8 Extract	0.0341784	0.000862501
			S8 Flower	28.237	6.89422
			S8 Inhaled	12.861	4.13988
			S8 Lozenge	0.001536	0.0579672
			S8 Oil	2.61997	30.9735
			S8 Spray	0.505601	1.30028
			S8 Tablet	0.0184355	0.315898
			S8 Topical	0.0641746	0.10485
			S8 Wafer	0.00876897	0.00612083
Expected	14.29		Expected	4.76
